# Supplementary material for: Screening-Based Optimization of a Herbal Mixture (JH01) with Robust Anti-Obesity Effects in High-Fat Diet-Induced Obesity
Source: Int J Mol Sci. 2026 Apr 1;27(7):3214. doi: 10.3390/ijms27073214 (PMC13073794; doi:10.3390/ijms27073214)
Supplement: Supplementary file 1 [file ijms-27-03214-s001.zip]

Archive with 1 entries (1 files):
- ijms-4182287-supplementary.pdf
